# Supplementary material for: Long-Term Giant Hogweed Invasion Contributes to the Structural Changes of Soil Nematofauna
Source: Plants (Basel). 2021 Oct 4;10(10):2103. doi: 10.3390/plants10102103 (PMC8541641; doi:10.3390/plants10102103)
Supplement: Supplementary file 1 [file plants-10-02103-s001.zip]

Archive with 1 entries (1 files):
- plants-1387636-supplementary.pdf
